# Supplementary material for: Lactobacillus species do not produce 1-acetyl-β-carboline
Source: Nat Commun. 2024 Aug 1;15:6442. doi: 10.1038/s41467-024-50683-5 (PMC11294554; doi:10.1038/s41467-024-50683-5)
Supplement: Supplementary file 3 — Source Data [file 41467_2024_50683_MOESM3_ESM.xlsx]

## Sheet: Fig. 1 a
Fig. 1a Concentration of 1-ABC (µM) in MRS control and lactobacilli media at 24, 48 and 72 h
cultures		24 h			48 h			72 h
L. plantarum		0.29	0.0	0.40	0.008	0.53	0.16	0.06	0.36	0.08
L. rhamnosus		0.08	0.60	0.47	0.44	0.18	0.008	0.52	0.0	0.01
Probiotic (L. rhamnosus + L. helveticus)		0.33	0.41	0.47	0.008	0.12	0.26	0.50	0.33	0.40
MRS control		0.67	0.51	0.23	0.16	0.56	0.35	0.47	0.65	0.55

## Sheet: Fig. 1 b
Fig. 1b . Concentration of L-tryptophan (Trp) (mg/mL) in the MRS and culture media
cultures	24 h			48 h			72 h
L. plantarum	0.126	0.136	0.133	0.113	0.116	0.109	0.109	0.101	0.105
L. rhamnosus	0.129	0.131	0.13	0.123	0.123	0.128	0.118	0.118	0.119
Probiotic (L. rhamnosus + L. helveticus)	0.137	0.139	0.139	0.128	0.134	0.129	0.146	0.130	0.131
MRS control	0.132	0.135	0.135	0.130	0.148	0.128	0.125	0.124	0.134

## Sheet: Fig. 1d
Fig. 1d. Formation of 1-ABC (µM) in MRS media added with MGO (methylglyoxal)
MGO (mg/mL)	24 h			48 h			72 h
0.0	0.67	0.51	0.23	0.16	0.56	0.35	0.47	0.65	0.55
0.1	2.11	2.06	2.76	3.11	3.24	3.15	3.34	3.01	3.22
0.25	4.64	4.72	4.97	5.24	6.30	5.28	5.52	10.40	7.87
0.5	10.60	12.48	9.73	10.74	13.15	11.94	13.51	12.20	13.07
1.0	21.19	19.54	18.27	24.02	25.94	24.96	31.41	29.50	26.09
2.0	24.97	21.85	23.32	31.09	32.39	31.62	39.20	39.75	39.47

## Sheet: Fig. 1e
Fig. 1e. Formation of 1-ABC (µM) in the MRS media (pH 4) added with MGO
MGO (mg/mL)	24 h			48 h			72 h
0.0	0.67	0.51	0.23	0.16	0.56	0.35	0.47	0.65	0.55
0.1	10.32	12.23	11.27	21.87	19.61	21.77	21.87	29.10	25.12
0.25	28.43	22.76	25.46	37.72	48.18	40.16	51.85	55.77	54.47
0.50	39.41	37.65	38.39	57.71	64.61	73.23	71.93	80.13	75.38
1.0	55.74	38.99	52.75	60.34	44.71	52.52	48.05	51.84	49.99
2.0	43.90	37.93	33.94	29.27	26.24	27.50	27.69	31.67	28.13

## Sheet: Fig.1 f
Fig. 1f. Removal of L-tryptophan from MRS media (control and pH 4) with addition of MGO (24 h, 37ºC)
MGO (mg/mL)	MRS			MRS (pH 4)
0.0	0.13	0.136	0.135	0.161	0.153	0.151
0.1	0.119	0.125	0.12	0.116	0.113	0.114
0.25	0.121	0.120	0.121	0.096	0.120	0.105
0.5	0.113	0.106	0.109	0.066	0.065	0.062
1.0	0.093	0.091	0.092	0.017	0.015	0.004
2.0	0.058	0.060	0.059	0.003	0.0026	0.0
